# Supplementary material for: Research on the Genetic Polymorphism and Function of inlA with Premature Stop Codons in Listeria monocytogenes
Source: Foods. 2025 Aug 25;14(17):2955. doi: 10.3390/foods14172955 (PMC12427964; doi:10.3390/foods14172955)
Supplement: Supplementary file 1 [file foods-14-02955-s001.zip]

Archive with 1 entries (1 files):
- foods-3738258-supplementary.pdf
